# Supplementary material for: Quercetin and Mesenchymal Stem Cell Metabolism: A Comparative Analysis of Young and Senescent States
Source: Molecules. 2024 Dec 5;29(23):5755. doi: 10.3390/molecules29235755 (PMC11643090; doi:10.3390/molecules29235755)
Supplement: Supplementary file 1 [file molecules-29-05755-s001.zip]

Archive with 1 entries (1 files):
- molecules-3357341-supplementary.pdf
